# Supplementary material for: Enzymatic Epoxidation of Long-Chain Terminal Alkenes by Fungal Peroxygenases
Source: Antioxidants (Basel). 2022 Mar 8;11(3):522. doi: 10.3390/antiox11030522 (PMC8944640; doi:10.3390/antiox11030522)
Supplement: Supplementary file 1 [file antioxidants-11-00522-s001.zip]

Archive with 1 entries (1 files):
- antioxidants-1613015-supplementary.pdf
